# Supplementary material for: Megacystis in the first trimester of pregnancy: Prognostic factors and perinatal outcomes
Source: PLoS One. 2021 Sep 7;16(9):e0255890. doi: 10.1371/journal.pone.0255890 (PMC8423287; doi:10.1371/journal.pone.0255890)
Supplement: S1 Data — (XLSX) [file pone.0255890.s001.xlsx]

## Sheet: Feuil1
patiente	Age	age 1_2_3	< 30 ans	30-40 ans	>40 ans	Bladder size	D 7-10 mm	D 11 - 15 mm	D > 15 mm	IUFD	favorable outcome	TOP	Neonatal death
1	33	2	0	1	0	12	0	1	0	0	0	1	0
2	40	3	0	0	1	40	0	0	1	0	0	1	0
3	44	3	0	0	1	15	0	1	0	0	0	1	0
4	35	2	0	1	0	56	0	0	1	0	0	1	0
5	29	1	1	0	0	28	0	0	1	0	0	1	0
6	35	2	0	1	0	18	0	0	1	0	0	1	0
7	28	1	1	0	0	14	0	1	0	0	0	1	0
8	35	2	0	1	0	8	1	0	0	0	1	0	0
9	35	2	0	1	0	11	0	1	0	0	0	0	1
10	31	2	0	1	0	35	0	0	1	0	0	1	0
11	31	2	0	1	0	11	0	1	0	1	0	0	0
12	31	2	0	1	0	35	0	0	1	1	0	0	0
13	41	3	0	0	1	30	0	0	1	1	0	0	0
14	35	2	0	1	0	20	0	0	1	0	0	1	0
15	35	2	0	1	0	12	0	1	0	0	0	1	0
16	26	1	1	0	0	11	0	1	0	0	1	0	0
17	30	2	0	1	0	23	0	0	1	0	0	1	0
18	31	2	0	1	0	34	0	0	1	0	0	1	0
19	36	2	0	1	0	43	0	0	1	1	0	0	0
20	31	2	0	1	0	15	0	1	0	0	1	0	0
21	37	2	0	1	0	13	0	1	0	0	0	1	0
22	36	2	0	1	0	53	0	0	1	0	0	1	0
23	33	2	0	1	0	9	1	0	0	0	0	1	0
24	30	2	0	1	0	29	0	0	1	0	0	1	0
25	30	2	0	1	0	19	0	0	1	0	0	1	0
26	25	1	1	0	0	28	0	0	1	0	0	1	0
27	31	2	0	1	0	24	0	0	1	0	0	1	0
28	27	1	1	0	0	13	0	1	0	0	0	1	0
29	31	2	0	1	0	15	0	1	0	0	0	1	0
30	43	3	0	0	1	13	0	1	0	1	0	0	0
31	41	3	0	0	1	20	0	0	1	0	0	1	0
32	30	2	0	1	0	21	0	0	1	1	0	0	0
33	27	1	1	0	0	8	1	0	0	0	1	0	0
34	38	2	0	1	0	27	0	0	1	0	0	1	0
35	33	2	0	1	0	20	0	0	1	0	0	1	0
36	26	1	1	0	0	20	0	0	1	1	0	0	0
37	32	2	0	1	0	10	1	0	0	0	1	0	0
38	38	2	0	1	0	13	0	1	0	0	0	0	1
39	24	1	1	0	0	14	0	1	0	0	1	0	0
40	38	2	0	1	0	13	0	1	0	0	0	1	0
41	27	1	1	0	0	17	0	0	1	0	0	1	0
42	27	1	1	0	0	35	0	0	1	0	0	1	0
43	27	1	1	0	0	16	0	0	1	0	0	1	0
44	30		0	0	0	30	0	0	1	0	0	1	0
45	24	1	1	0	0	27	0	0	1	0	0	1	0
46	24	1	1	0	0	12	0	1	0	0	1	0	0
47	36	2	0	1	0	9	1	0	0	0	1	0	0
48	26	1	1	0	0	29	0	0	1	0	0	1	0
49	19	1	1	0	0	23	0	0	1	0	0	1	0
50	36	2	0	1	0	14	0	1	0	1	0	0	0
51	33	2	0	1	0	10	1	0	0	0	1	0	0
52	41	3	0	0	1	39	0	0	1	0	0	1	0
53	34	2	0	1	0	32	0	0	1	0	0	1	0
54	36	2	0	1	0	21	0	0	1	0	0	1	0
55	27	1	1	0	0	24	0	0	1	0	0	1	0
56	28	1	1	0	0	14	0	1	0	0	0	1	0
57	23	1	1	0	0	30	0	0	1	1	0	0	0
58	34	2	0	1	0	11	0	1	0	1	0	0	0
59	25	1	1	0	0	13	0	1	0	0	0	0	1
60	37	2	0	1	0	28	0	0	1	0	0	1	0
61	25	1	1	0	0	9	1	0	0	0	1	0	0
62	31	2	0	1	0	37	0	0	1	0	0	1	0
63	31	2	0	1	0	8	1	0	0	0	1	0	0
64	40	2	0	1	0	13	0	1	0	1	0	0	0
65	41	3	0	0	1	42	0	0	1	0	0	1	0
66	26	1	1	0	0	11	0	1	0	0	0	1	0
67	22	1	1	0	0	8	1	0	0	0	1	0	0
68	31	2	0	1	0	26	0	0	1	0	0	1	0
69	37	2	0	1	0	14	0	1	0	0	0	0	1
70	29	1	1	0	0	28	0	0	1	0	0	1	0
71	23	1	1	0	0	15	0	1	0	0	0	1	0
72	26	1	1	0	0	29	0	0	1	0	0	1	0
73	23	1	1	0	0	12	0	1	0	0	0	0	1
74	42	2	0	1	0	31	0	0	1	0	0	1	0
75	31	3	0	0	1	13	0	1	0	0	0	1	0
